# Supplementary material for: Identification of Estrogen Signaling in a Prioritization Study of Intraocular Pressure-Associated Genes
Source: Int J Mol Sci. 2021 Sep 24;22(19):10288. doi: 10.3390/ijms221910288 (PMC8508848; doi:10.3390/ijms221910288)
Supplement: Supplementary file 1 [file ijms-22-10288-s001.zip]

Archive with 11 entries (11 files):
- SupplementalFigureS1.tif
- SupplementalTableS1.xlsx
- SupplementalTableS10.xlsx
- SupplementalTableS2.xlsx
- SupplementalTableS3.xlsx
- SupplementalTableS4.xlsx
- SupplementalTableS5.xlsx
- SupplementalTableS6.xlsx
- SupplementalTableS7.xlsx
- SupplementalTableS8.xlsx
- SupplementalTableS9.xlsx
