# Supplementary material for: Identification of Estrogen Signaling in a Prioritization Study of Intraocular Pressure-Associated Genes
Source: Int J Mol Sci. 2021 Sep 24;22(19):10288. doi: 10.3390/ijms221910288 (PMC8508848; doi:10.3390/ijms221910288)
Supplement: Supplementary file 1 [file ijms-22-10288-s001.zip › SupplementalTableS1.xlsx]

## Sheet: Supplemental Table S1
	Supplemental Table S1. SNPs associated with IOP at the genome-wide significance level as discovered by the GWAS conducted by Khawaja, et al. [24]. Multiple genes are indicated for some SNPs due to their location between genes.
	Chromosome	SNP	Position	IOP Association p-value	Nearby Genes	Gene Description
	1	rs143038218	11388792	6e-10	UBIAD1	UbiA prenyltransferase domain containing 1
	1	rs945211	32191798	3e-08	ADGRB2	Adhesion G protein-coupled receptor B2
	1	rs12123086	36591612	2.4e-11	COL8A2	Collagen, type VIII, α2
	1	rs4074961	38092723	4.4e-12	RSPO1	R-spondin 1
	1	rs12076366	86621453	7.7e-14	COL24A1	Collagen, type XXIV, α1
	1	rs12139208	88213014	8.9e-10	LMO4	LIM domain only 4
	1	rs61818802	113181739	6.1e-10	CAPZA1	Capping actin protein of muscle z-line subunit α1
	1	rs116089225	165684678	1.2e-22	TMCO1	Transmembrane and coiled-coil domains 1
	1	rs10918274	165714416	2.4e-87	TMCO1	Transmembrane and coiled-coil domains 1
	1	rs1200113	169059106	6e-11	LINC00970	Long intergenic non-protein coding RNA 970
	1	rs73103335	219111028	2.9e-15	LYPLAL1-AS1	LYPLAL1 antisense RNA 1
	2	rs10189434	28358751	1.2e-09	BABAM2	BRISC and BRCA1 A complex member 2
	2	rs34447926	33588869	2.8e-08	LTBP1	Latent transforming growth factor β binding protein 1
	2	rs113542380	43464818	9.3e-11	THADA	THADA armadillo repeat containing
	2	rs163524	45157553	3.1e-09	SIX3	SIX homeobox 3
	2	rs4671217	54670518	3e-09	SPTBN1	Spectrin β, non-erythrocytic 1
	2	rs4672075	56043802	1.9e-11	EFEMP1	EGF containing fibulin-like extracellular matrix protein 1
	2	rs12713563	66541266	6.8e-10	MEIS1	Meis homeobox 1
	2	rs6546486	69413892	7e-13	ANTXR1	ANTXR cell adhesion molecule 1
	2	rs55771809	101647894	1.5e-09	TBC1D8	TBC1 domain family member 8
	2	rs1044864	112526866	1.8e-33	ANAPC1	Anaphase promoting complex subunit 1
	2	rs10928224	145465576	4.5e-13	TEX41	Testis expressed 41
	2	rs1579050	153364527	6.6e-25	FMNL2	Formin like 2
	2	rs73057184	205974842	1.7e-10	PARD3B	Par-3 family cell polarity regulator β
	2	rs3791979	218667372	1.4e-09	TNS1	Tensin 1
	2	rs57435966	239311369	5.5e-09	TRAF3IP1	TRAF3 interaciting protein
	3	rs1286771	25581512	4.7e-09	RARB	Retinoic acid receptor β
	3	rs2526385	50181135	3e-09	SEMA3F-AS1	SEMA3F antisense RNA 1
	3	rs11710277	50199747	5.2e-07	SEMA3F	Semaphorin 3F
	3	rs6781336	66858050	2.7e-18	KBTBD8	Kelch repeat and BTB domain containing 8
					LRIG1	Leucine-rich repeats and immunoglobulin-like domains 1
	3	rs67889059	124309249	4.6e-09	KALRN	Kalirin, RhoGEF kinase
	3	rs4955665	169355019	5.5e-11	MECOM	MDS1 and EVI1 complex locus
	3	rs62283814	171821556	1.3e-10	FNDC3B	Fibronectin type III domain containing 3B
	3	rs12492846	171926691	6.5e-10	FNDC3B	Fibronectin type III domain containing 3B
	3	rs9853115	186131600	8.9e-52	DGKG	Diacylglycerol kinase γ
	3	rs4132172	188061714	2.3e-10	LPP	LIM domain containing preferred translocation partner in lipoma
	4	rs28649910	7861283	8.9e-41	AFAP1	Actin filament associated protein 1
	4	rs12507127	7920267	1.7e-34	AFAP1	Actin filament associated protein 1
	4	rs1501086	101460676	5.1e-09	EMCN	Endomucin
	4	rs6837610	166763389	5.3e-08	TLL1	Tolloid like 1
	4	rs437376	177430409	5.8e-09	VEGFC	Vascular endothelial growth factor C
	5	rs368503	14820417	5.1e-15	ANKH	ANKH inorganic pyrophosphate transport regulator
	5	rs12517876	64550321	4.5e-12	ADAMTS6	ADAM metallopeptidase with thrombospondin type 1 motif 6
	5	rs10036789	71695918	7.7e-10	PTCD2	Pentatricopeptide repeat domain 2
	5	rs3952231	77739827	6.8e-09	SCAMP1	Secretory carrier membrane protein 1
	5	rs73220177	108046700	1.6e-11	FER	Fer tyrosine kinase
	6	rs113985657	597203	1.2e-15	EXOC2	Exocyst complex component 2
	6	rs2745572	1548369	1.8e-28	FOXC1	Forkhead box C1
	6	rs722585	1775863	1.2e-13	GMDS	GDP-mannose 4,6-dehydratase
	6	rs9405157	1988924	1.4e-21	GMDS	GDP-mannose 4,6-dehydratase
	6	rs6914086	2096035	2.9e-19	GMDS	GDP-mannose 4,6-dehydratase
	6	rs28383314	32587213	2.6e-09	HLA-DQA1	Major histocompatibility complex, class II, DQ α1
	6	rs3004063	39863217	4.1e-08	DAAM2	Disshevelled associated activator of morphogenesis 2
	6	rs1755056	45522660	1.5e-11	RUNX2	RUNX family transcription factor 2
	6	rs4714896	45928727	5.8e-09	CLIC5	Chloride intracellular channel 5
	6	rs17752199	51406848	2.2e-14	PKHD1	PKHD1 ciliary IPT domain containing fibrocystin/polyductin
	6	rs9494457	136474794	3.7e-19	PDE7B	Phosphodiesterase 7B
	6	rs9364973	158975716	7.1e-10	TMEM181	Transmembrane protein 181
	6	rs59020521	170461771	4.9e-14	DLL1	Delta like canonical notch ligand 1
	7	rs1635182	11683692	1.5e-08	THSD7A	Thrombospondin type I domain containing 7A
	7	rs1362227	33511631	2.5e-09	BBS9	Bardet-Biedl syndrome 9
	7	rs6952464	39076327	1.4e-10	POU6F2	POU class 6 homeobox 2
	7	rs327716	80838977	6.1e-13	HGF	Hepatocyte growth factor
	7	rs73167871	82938544	1.6e-09	SEMA3E	Semaphorin 3E
	7	rs2041475	103188061	5.3e-09	RELN	Reelin
	7	rs2896175	115811436	1e-16	TFEC	Transcription factor EC
	7	rs10281637	116151338	2.5e-56	CAV2	Caveolin 2
	7	rs10230941	117636111	4.6e-11	CTTNBP2	Cortactin binding protein 2
	7	rs4128399	151498679	1.2e-10	PRKAG2	Protein kinase AMP-activated non-catalytic subunit γ2
	8	rs76020419	6360289	1.7e-13	ANGPT2	Angiopoietin 2
					MCPH1	Microcephalin 1
	8	rs62508223	78941534	9.3e-11	PEX2	Peroxisomal biogenesis factor 2
					PKIA	cAMP-dependent protein kinase inhibitor α
	8	rs72684536	107840839	1.8e-16	OXR1	Oxidation resistance 1
	8	rs1381486	107964226	2e-09	OXR1	Oxidation resistance 1
	8	rs2022945	108251139	1.1e-28	ANGPT1	Angiopoietin 1
	8	rs7004172	108340982	3.6e-14	ANGPT1	Angiopoietin 1
	8	rs4496939	108434700	2.7e-18	ANGPT1	Angiopoietin 1
	8	rs62520913	124614322	3.6e-17	FBXO32	F-box protein 32
	9	rs6476827	4220832	1.2e-10	GLIS3	GLIS family zinc finger 3
	9	rs10869665	78518999	1.2e-10	PCSK5	Proprotein convertase subtilisin/kexin type 5
	9	rs2472493	107695848	6.2e-59	ABCA1	ATP-binding cassette, sub-family A member 1
	9	rs12377624	129373110	1.3e-31	LMX1B	LIM homeobox transcription factor 1β
	9	rs6478750	129409198	4.1e-19	LMX1B	LIM homeobox transcription factor 1β
	9	rs11795066	129863168	1.5e-18	RALGPS1	Ral GEF with PH domain and SH3 binding motif 1
	9	rs10793962	136129115	2.2e-12	ABO	ABO, α1-3-N-acetylgalactosaminyltransferase and α1-3-galactosyltransferase
	10	rs6585986	82171559	1.3e-09	PRXL2A	Peroxiredoxin like 2A
	10	rs9419741	94430525	2.2e-09	HHEX	Hematopoietically expressed homeobox
					KIF11	Kinesin family member 11
	10	rs1746483	95044789	4.2e-11	MYOF	Myoferlin
	10	rs4367880	114795256	4e-08	TCF7L2	Transcription factor 7 like 2
	10	rs12356830	130830938	1.9e-08	MGMT	O-6-methylguanine-DNA methyltransferase
					MKI67	Marker of proliferation Ki-67
	11	rs10902223	817786	1.1e-09	RPLP2	Ribosomal protein lateral stalk subunit P2
	11	rs4141194	17011176	7.2e-21	PLEKHA7	Pleckstrin homology domain containing A7
	11	rs9666712	44855663	2.5e-08	TSPAN18	Tetraspanin 18
	11	rs10838455	45379774	2.2e-09	SYT13	Synaptotagmin 13
	11	rs10838681	47275064	3e-18	NR1H3	Nuclear receptor subfamily 1 group H member 3
	11	rs7123436	48013484	1.2e-27	PTPRJ	Protein tyrosine phosphatase receptor type J
	11	rs7936821	55085501	2.5e-14	TRIM51HP	Tripartite motif-containing 51H, pseudogene
	11	rs10793308	78086005	1.7e-08	GAB2	GRB2 associated binding protein 2
	11	rs2433414	86410241	6.9e-16	ME3	Malic enzyme 3
	11	rs11606902	86500201	6.1e-10	PRSS23	Serine protease 23
	11	rs57999988	110465051	3.9e-08	ARHGAP20	Rho GTPase activating protein 20
	11	rs11217863	120293138	2.5e-29	ARHGEF12	Rho guanine nucleotide exchange factor 12
	11	rs7924522	128380742	3.1e-16	ETS1	ETS proto-oncogene 1, transcription factor
	12	rs12824973	71100447	1.1e-08	PTPRR	Protein tyrosine phosphatase receptor type R
	12	rs10860882	102971619	2.3e-08	IGF1	Insulin like growth factor 1
	12	rs73191218	108978414	1.1e-10	TMEM119	Transmembrane protein 119
	12	rs10774624	111833788	3.4e-10	ATXN2	Ataxin 2
					SH2B3	SH2B adaptor protein 3
	13	rs9530143	73639371	2.3e-08	KLF5	Kruppel like factor 5
	13	rs9544022	76257266	1.3e-10	LMO7	LIM domain 7
	13	rs112972174	110908931	1.8e-09	COL4A1	Collagen type IV α1 chain
	14	rs12879626	34721134	1.8e-09	SPTSSA	Serine palmitoyltransferase small subunit A
	14	rs61755579	50655307	4.4e-11	SOS2	SOS Ras/Rho guanine nucleotide exchange factor 2
	14	rs8009633	53386836	7.1e-13	FERMT2	Fermitin family member 2
	14	rs74384554	74964903	1.2e-11	LTBP2	Latent transforming growth factor β binding protein 2
	15	rs28575268	57062618	1.1e-10	ZNF280D	Zinc finger protein 280D
	15	rs4775427	61951235	4.1e-18	VPS13C	Vacuolar protein sorting 13 homolog C
	16	rs1874458	65080739	2.9e-15	CDH11	Cadherin 11
	16	rs12923138	67233266	1.2e-07	ELMO3	Engulfment and cell motility 3
	16	rs35381200	70677068	2.5e-08	IL34	Interleukin 34
	16	rs12444539	77538003	8.7e-13	ADAMTS18	ADAM metallopeptidase with thrombospondin type 1 motif 18
	16	rs3743860	89818491	4.2e-15	FANCA	FA complementation group A
	17	rs10852918	9840501	8.6e-15	GAS7	Growth arrest specific 7
	17	rs9913911	10031183	4e-68	GAS7	Growth arrest specific 7
	17	rs9912530	44836302	2.4e-10	WNT3	Wnt family member 3
	17	rs9899665	47341580	7.6e-08	ZNF652	Zinc finger protein 652
	17	rs3785855	59391441	4e-16	BCAS3	BCAS3 microtubule associated cell migration factor
	18	rs41506447	74075239	2.3e-08	ZNF516	Zinc finger protein 516
	20	rs34778574	11150594	3.6e-16	BTBD3	BTB domain containing 3
	20	rs6065171	38538768	5e-10	DHX35	DEAH-box helicase 35
					LINC01370	Long intergenic non-protein coding RNA 1370
					MAFB	MAF BZIP transcription factor B
	20	rs6095946	49060191	5e-10	PTPN1	Protein tyrosine phosphatase non-receptor type 1
	22	rs17534001	19842310	5.2e-12	GNB1L	G protein subunit β 1 like
					TXNRD2	Thioredoxin reductase 2
	22	rs9608740	29620325	5.9e-16	EMID1	EMI domain containing 1
	22	rs756481	33105227	1.3e-10	SYN3	Synapsin III
	22	rs6000889	38184851	2e-12	TRIOBP	TRIO and F-actin binding protein
