# Supplementary material for: Identification of Estrogen Signaling in a Prioritization Study of Intraocular Pressure-Associated Genes
Source: Int J Mol Sci. 2021 Sep 24;22(19):10288. doi: 10.3390/ijms221910288 (PMC8508848; doi:10.3390/ijms221910288)
Supplement: Supplementary file 1 [file ijms-22-10288-s001.zip › SupplementalTableS10.xlsx]

## Sheet: Supplemental Table S10
	Supplemental Table S10. Sources of antibodies used.
	Antibody	Source	Catalog Number	Concentration
	Mouse anti-ESR1	Invitrogen, Waltham, MA, USA	MA1-310	1:100
	CyTM3 goat anti-mouse IgG	Jackson ImmunoResearch Laboratories, Inc., West Grove, PA, USA	115-165-062	1:100
