# Supplementary material for: Identification of Estrogen Signaling in a Prioritization Study of Intraocular Pressure-Associated Genes
Source: Int J Mol Sci. 2021 Sep 24;22(19):10288. doi: 10.3390/ijms221910288 (PMC8508848; doi:10.3390/ijms221910288)
Supplement: Supplementary file 1 [file ijms-22-10288-s001.zip › SupplementalTableS2.xlsx]

## Sheet: Supplemental Table S2
	Supplemental Table S2. SNPs associated with IOP at the genome-wide significance level as discovered by the GWAS conducted by MacGregor, et al. [24].
	Chromosome	SNP	Position	IOP Association p-value	Nearby Genes	Gene Description
	1	rs12123086	36591612	8.19e-10	TRAPPC3	Trafficking protein particle complex subunit 3
	1	rs4074961	38092723	1.41e-09	RSPO1	R-spondin 1
	1	rs2279948	86691285	6.4e-14	COL24A1	Collagen, type XXIV, α1
	1	rs35638741	88195247	2.77e-08	LINC01364	Long intergenic non-protein coding RNA 1364
	1	rs12045227	113128212	2.7e-11	ST7L	Suppression of tumorigenicity 7 like
	1	rs10918274	165714416	7.64e-68	TMCO1	Transmembrane and coiled-coil domains 1
	1	rs73111535	219222850	1.79e-12	LYPLAL1-AS1	LYPLAL1 antisense RNA 1
	2	rs10189434	28358751	2.08e-09	BRE	BRISC and BRCA1 A complex member 2
	2	rs113542380	43464818	1.21e-10	THADA	THADA armadillo repeat containing
	2	rs163524	45157553	2.58e-08	SIX3	SIX homeobox 3
	2	rs4627617	54660456	8.37e-09	SPTBN1	Spectrin β, non-erythrocytic 1
	2	rs4672075	56043802	3.71e-09	EFEMP1	EGF containing fibulin-like extracellular matrix protein 1
	2	rs6732795	69411517	2.73e-11	ANTXR1	ANTXR cell adhesion molecule 1
	2	rs11123857	101603812	2.46e-08	NPAS2	Neuronal PAS domain protein 2
	2	rs78658973	112484525	2.35e-31	ANAPC1	Anaphase promoting complex subunit 1
	2	rs1579050	153364527	1.39e-25	FMNL2	Formin like 2
	2	rs16837021	206003035	5.99e-10	PARD3B	Par-3 family cell polarity regulator β
	2	rs3791979	218667372	4.42e-09	TNS1	Tensin 1
	2	rs57435966	239311369	6.72e-09	TRAF3IP1	TRAF3 interacting protein 1
	3	rs6781336	66858050	4.05e-14	LRIG1	Leucine-rich repeats and immunoglobulin-like domains 1
	3	rs73174309	169195666	1e-08	MECOM	MDS1 and EVI1 complex locus
	3	rs16856911	171800498	3.11e-09	FNDC3B	Fibronectin type III domain containing 3B
	3	rs12492846	171926691	1.07e-08	FNDC3B	Fibronectin type III domain containing 3B
	3	rs9853115	186131600	2.84e-43	DGKG	Diacylglycerol kinase γ
	4	rs28520091	7846240	5.41e-18	AFAP1	Actin filament associated protein 1
	4	rs28500712	7896213	2e-34	AFAP1	Actin filament associated protein 1
	4	rs6554074	54086162	2.59e-08	SCFD2	Sec1 family domain containing 2
	4	rs1501086	101460676	1.62e-10	EMCN	Endomucin
	5	rs31918	14820927	1.27e-12	ANKH	ANKH inorganic pyrophosphate transport regulator
	5	rs66724425	64605753	6.58e-11	ADAMTS6	ADAM metallopeptidase with thrombospondin type 1 motif 6
	5	rs10036789	71695918	7.15e-09	PTCD2	Pentatricopeptide repeat domain 2
	5	rs73220177	108046700	7.63e-10	FER	Fer tyrosine kinase
	6	rs113985657	597203	3.47e-12	EXOC2	Exocyst complex component 2
	6	rs2745572	1548369	2.66e-22	FOXC1	Forkhead box C1
	6	rs3778523	1777764	2.43e-12	GMDS	GDP-mannose 4,6-dehydratase
	6	rs9405157	1988924	2.28e-17	GMDS	GDP-mannose 4,6-dehydratase
	6	rs3134954	32071893	2.72e-09	TNXB	Tenascin XB
	6	rs11752730	44639100	4.97e-11	SUPT3H	SPT3 homolog, SAGA and STAGA complex component
	6	rs1755056	45522660	2.59e-10	RUNX2	RUNX family transcription factor 2
	6	rs17752199	51406848	1.06e-13	PKHD1	PKHD1 ciliary IPT domain containing fibrocystin/polyductin
	6	rs111307712	105379676	3.55e-09	LIN28B	Lin-28 homolog B
	6	rs9494457	136474794	3.65e-16	PDE7B	Phosphodiesterase 7B
	6	rs3013274	170464367	3.77e-10	LOC154449	Uncharacterized LOC154449
	7	rs12674371	39071310	2.73e-08	POU6F2	POU class 6 homeobox 2
	7	rs327716	80838977	3.56e-11	SEMA3C	Semaphorin 3C
	7	rs55892100	115810676	1.54e-21	TES	Testin LIM Domain Protein
	7	rs10281637	116151338	2.03e-55	CAV2	Caveolin 2
	7	rs2188836	117635382	9.86e-11	CTTNBP2	Cortactin binding protein 2
	8	rs76020419	6360289	4.75e-12	ANGPT2	Angiopoietin 2
	8	rs12548673	13404769	4.72e-08	C8orf48	Chromosome 8 open reading frame 48
	8	rs35174414	78977693	2.06e-09	8q21	Chromosomal location 8q21
	8	rs1001989	107857215	1.29e-16	ABRA	Actin binding Rho activating protein
	8	rs1381486	107964226	3.83e-08	ABRA	Actin binding Rho activating protein
	8	rs2022945	108251139	1.01e-28	ANGPT1	Angiopoietin 1
	8	rs66602224	108293718	1.33e-13	ANGPT1	Angiopoietin 1
	8	rs4496939	108434700	2.08e-17	ANGPT1	Angiopoietin 1
	8	rs62520914	124615071	1.02e-14	FBXO32	F-box protein 32
	9	rs1570204	4216751	2.75e-08	GLIS3	GLIS family zinc finger 3
	9	rs10869665	78518999	4e-09	PCSK5	Proprotein convertase subtilisin/kexin type 5
	9	rs2472496	107695353	3.62e-50	ABCA1	ATP-binding cassette, sub-family A member 1
	9	rs6478746	129367398	5.12e-27	LMX1B	LIM homeobox transcription factor 1β
	9	rs10819187	129369971	2.25e-15	LMX1B	LIM homeobox transcription factor 1β
	9	rs12377624	129373110	1.06e-31	LMX1B	LIM homeobox transcription factor 1β
	9	rs11795066	129863168	1.27e-15	ANGPTL2	Angiopoietin like 2
	9	rs8176747	136131315	4.95e-10	ABO	ABO, α1-3-N-acetylgalactosaminyltransferase and α1-3-galactosyltransferase
	10	rs9419741	94430525	1.47e-08	KIF11	Kinesin family member 11
	10	rs12413181	94776479	8.2e-12	EXOC6	Exocyst complex component 6
	10	rs2797560	95041904	8.24e-09	MYOF	Myoferlin
	10	rs10901553	127868744	2.41e-08	ADAM12	ADAM metallopeptidase domain 12
	10	rs1556659	130834698	4.82e-09	10q26	Chromosomal location 10q26
	11	rs4141194	17011176	4.18e-16	PLEKHA7	Pleckstrin homology domain containing A7
	11	rs10767734	28642381	4.39e-08	MIR8068	miRNA 8068
	11	rs2697920	47370607	1.43e-18	MYBPC3	Myosin binding protein C
	11	rs7123436	48013484	3.91e-23	PTPRJ	Protein tyrosine phosphatase receptor type J
	11	rs746491	86406159	1.66e-14	ME3	Malic enzyme 3
	11	rs883245	119217311	1.55e-08	MFRP	Membrane frizzled-related protein
	11	rs11217878	120340383	4.21e-23	ARHGEF12	Rho guanine nucleotide exchange factor 12
	11	rs7924522	128380742	3.99e-15	ETS1	ETS proto-oncogene 1, transcription factor
	12	rs73191227	108990053	4.06e-10	TMEM119	Transmembrane protein 119
	12	rs11065979	112059557	2.73e-09	ATXN2	Ataxin 2
	13	rs9316969	22978753	3.31e-08	LINC00540	Long intergenic non-protein coding RNA 540
	13	rs7338461	76245542	2.34e-12	LMO7	LIM domain 7
	14	rs61755579	50655307	1.8e-10	SOS2	SOS Ras/Rho guanine nucleotide exchange factor 2
	14	rs12147852	53361875	2.46e-15	FERMT2	Fermitin family member 2
	14	rs73296215	74965630	1.05e-08	LTBP2	Latent transforming growth factor β binding protein 2
	15	rs28575268	57062618	6.44e-10	ZNF280D	Zinc finger protein 280D
	15	rs4775427	61951235	7.73e-18	VPS13C	Vacuolar protein sorting 13 homolog C
	16	rs1874458	65080739	1.09e-13	CDH11	CDH11
	16	rs35381200	70677068	7.25e-09	IL34	Interleukin 34
	16	rs12444539	77538003	7.01e-13	ADAMTS18	ADAM metallopeptidase with thrombospondin type 1 motif 18
	16	rs3743860	89818491	9.87e-14	FANCA	FA complementation group A
	17	rs10852918	9840501	5.41e-12	GAS7	Growth arrest specific 7
	17	rs9913911	10031183	1.59e-57	GAS7	Growth arrest specific 7
	17	rs199529	44837217	4.38e-08	NSF	N-ethylmaleimide sensitive factor, vesicle fusing ATPase
	17	rs11079868	47357969	6.5e-09	FLJ40194	Uncharacterized FLJ40194
	17	rs1558225	59392064	1.14e-13	BCAS3	BCAS3 microtubule associated cell migration factor
	18	rs1047922	74070562	4.22e-08	ZNF516	Zinc finger protein 516
	20	rs215543	2780151	2.04e-08	CPXM1	Carboxypeptidase X, M14 family member 1
	20	rs34952318	11177055	1.24e-16	LOC339593	Uncharacterized LOC339593
	20	rs6065171	38538768	1.95e-08	LINC01370	Long intergenic non-protein coding RNA 1370
	20	rs6095946	49060191	8.28e-09	PTPN1	Protein tyrosine phosphatase non-receptor type 1
	21	rs4629237	29496570	6.98e-10	LINC00314	Long intergenic non-protein coding RNA 314
	22	rs76945759	19860977	1e-09	TXNRD2	Thioredoxin reductase 2
	22	rs9608740	29620325	5.46e-17	EMID1	EMI domain containing 1
	22	rs756481	33105227	3.47e-12	SYN3	Synapsin III
	22	rs5756813	38175477	7.18e-12	TRIOBP	TRIO and F-actin binding protein
