# Supplementary material for: Identification of Estrogen Signaling in a Prioritization Study of Intraocular Pressure-Associated Genes
Source: Int J Mol Sci. 2021 Sep 24;22(19):10288. doi: 10.3390/ijms221910288 (PMC8508848; doi:10.3390/ijms221910288)
Supplement: Supplementary file 1 [file ijms-22-10288-s001.zip › SupplementalTableS3.xlsx]

## Sheet: Supplemental Table S3
	Supplemental Table S3. Combined list of non-redundant genes near SNPs associated with IOP at the genome-wide significance level as discovered by the GWAS conducted by Khawaja, et al., and MacGregor, et al. [24,25].
	Chromosome	Genes	Gene Description
	1	ADGRB2	Adhesion G protein-coupled receptor B2
	1	CAPZA1	Capping actin protein of muscle z-line subunit α1
	1	COL8A2	Collagen, type VIII, α2
	1	COL24A1	Collagen, type XXIV, α1
	1	LINC00970	Long intergenic non-protein coding RNA 970
	1	LINC01364	Long intergenic non-protein coding RNA 1364
	1	LMO4	LIM domain only 4
	1	LYPLAL1-AS1	LYPLAL1 antisense RNA 1
	1	RSPO1	R-spondin 1
	1	ST7L	Suppression of tumorigenicity 7 like
	1	TMCO1	Transmembrane and coiled-coil domains 1
	1	TRAPPC3	Trafficking protein particle complex 3
	1	UBIAD1	UbiA prenyltransferase domain containing 1
	2	ANAPC1	Anaphase promoting complex subunit 1
	2	ANTXR1	ANTXR cell adhesion molecule 1
	2	BABAM2	BRISC and BRCA1 A complex member 2
	2	EFEMP1	EGF containing fibulin-like extracellular matrix protein 1
	2	FMNL2	Formin like 2
	2	LTBP1	Latent transforming growth factor β binding protein 1
	2	MEIS1	Meis homeobox 1
	2	NPAS2	Neuronal PAS domain protein 2
	2	PARD3B	Par-3 family cell polarity regulator β
	2	SIX3	SIX homeobox 3
	2	SPTBN1	Spectrin β, non-erythrocytic 1
	2	TBC1D8	TBC1 domain family member 8
	2	TEX41	Testis expressed 41
	2	THADA	THADA armadillo repeat containing
	2	TNS1	Tensin 1
	2	TRAF3IP1	TRAF3 interaciting protein
	3	DGKG	Diacylglycerol kinase γ
	3	FNDC3B	Fibronectin type III domain containing 3B
	3	KALRN	Kalirin, RhoGEF kinase
	3	KBTBD8	Kelch repeat and BTB domain containing 8
	3	LPP	LIM domain containing preferred translocation partner in lipoma
	3	LRIG1	Leucine-rich repeats and immunoglobulin-like domains 1
	3	MECOM	MDS1 and EVI1 complex locus
	3	RARB	Retinoic acid receptor β
	3	SEMA3F	Semaphorin 3F
	3	SEMA3F-AS1	SEMA3F antisense RNA 1
	4	AFAP1	Actin filament associated protein 1
	4	EMCN	Endomucin
	4	SCFD2	Sec1 family domain containing 2
	4	TLL1	Tolloid like 1
	4	VEGFC	Vascular endothelial growth factor C
	5	ADAMTS6	ADAM metallopeptidase with thrombospondin type 1 motif 6
	5	ANKH	ANKH inorganic pyrophosphate transport regulator
	5	FER	Fer tyrosine kinase
	5	PTCD2	Pentatricopeptide repeat domain 2
	5	SCAMP1	Secretory carrier membrane protein 1
	6	CLIC5	Chloride intracellular channel 5
	6	DAAM2	Disshevelled associated activator of morphogenesis 2
	6	DLL1	Delta like canonical notch ligand 1
	6	EXOC2	Exocyst complex component 2
	6	FOXC1	Forkhead box C1
	6	GMDS	GDP-mannose 4,6-dehydratase
	6	HLA-DQA1	Major histocompatibility complex, class II, DQ α1
	6	LIN28B	Lin-28 homolog B
	6	LOC154449	Uncharacterized LOC154449
	6	PDE7B	Phosphodiesterase 7B
	6	PKHD1	PKHD1 ciliary IPT domain containing fibrocystin/polyductin
	6	RUNX2	RUNX family transcription factor 2
	6	SUPT3H	SPT3 homolog, SAGA and STAGA complex component
	6	TMEM181	Transmembrane protein 181
	6	TNXB	Tenascin XB
	7	BBS9	Bardet-Biedl syndrome 9
	7	CAV2	Caveolin 2
	7	CTTNBP2	Cortactin binding protein 2
	7	HGF	Hepatocyte growth factor
	7	POU6F2	POU class 6 homeobox 2
	7	PRKAG2	Protein kinase AMP-activated non-catalytic subunit γ2
	7	RELN	Reelin
	7	SEMA3C	Semaphorin 3C
	7	SEMA3E	Semaphorin 3E
	7	TES	Testin LIM Domain Protein
	7	TFEC	Transcription factor EC
	7	THSD7A	Thrombospondin type I domain containing 7A
	8	ABRA	Actin binding Rho activating protein
	8	ANGPT1	Angiopoietin 1
	8	ANGPT2	Angiopoietin 2
	8	C8orf48	Chromosome 8 open reading frame 48
	8	FBXO32	F-box protein 32
	8	MCPH1	Microcephalin 1
	8	OXR1	Oxidation resistance 1
	8	PEX2	Peroxisomal biogenesis factor 2
	8	PKIA	cAMP-dependent protein kinase inhibitor α
	9	ABCA1	ATP-binding cassette, sub-family A member 1
	9	ABO	ABO, α1-3-N-acetylgalactosaminyltransferase and α1-3-galactosyltransferase
	9	ANGPTL2	Angiopoietin like 2
	9	GLIS3	GLIS family zinc finger 3
	9	LMX1B	LIM homeobox transcription factor 1β
	9	PCSK5	Proprotein convertase subtilisin/kexin type 5
	9	RALGPS1	Ral GEF with PH domain and SH3 binding motif 1
	10	ADAM12	ADAM metallopeptidase domain 12
	10	EXOC6	Exocyst complex component 6
	10	HHEX	Hematopoietically expressed homeobox
	10	KIF11	Kinesin family member 11
	10	MGMT	O-6-methylguanine-DNA methyltransferase
	10	MKI67	Marker of proliferation Ki-67
	10	MYOF	Myoferlin
	10	PRXL2A	Peroxiredoxin like 2A
	10	TCF7L2	Transcription factor 7 like 2
	11	ARHGAP20	Rho GTPase activating protein 20
	11	ARHGEF12	Rho guanine nucleotide exchange factor 12
	11	ETS1	ETS proto-oncogene 1, transcription factor
	11	GAB2	GRB2 associated binding protein 2
	11	ME3	Malic enzyme 3
	11	MFRP	Membrane frizzled-related protein
	11	MIR8068	miRNA 8068
	11	MYBPC3	Myosin binding protein C
	11	NR1H3	Nuclear receptor subfamily 1 group H member 3
	11	PLEKHA7	Pleckstrin homology domain containing A7
	11	PRSS23	Serine protease 23
	11	PTPRJ	Protein tyrosine phosphatase receptor type J
	11	RPLP2	Ribosomal protein lateral stalk subunit P2
	11	SYT13	Synaptotagmin 13
	11	TRIM51HP	Tripartite motif-containing 51H, pseudogene
	11	TSPAN18	Tetraspanin 18
	12	ATXN2	Ataxin 2
	12	IGF1	Insulin like growth factor 1
	12	PTPRR	Protein tyrosine phosphatase receptor type R
	12	SH2B3	SH2B adaptor protein 3
	12	TMEM119	Transmembrane protein 119
	13	COL4A1	Collagen type IV α1 chain
	13	KLF5	Kruppel like factor 5
	13	LINC00540	Long intergenic non-protein coding RNA 540
	13	LMO7	LIM domain 7
	14	FERMT2	Fermitin family member 2
	14	LTBP2	Latent transforming growth factor β binding protein 2
	14	SOS2	SOS Ras/Rho guanine nucleotide exchange factor 2
	14	SPTSSA	Serine palmitoyltransferase small subunit A
	15	VPS13C	Vacuolar protein sorting 13 homolog C
	15	ZNF280D	Zinc finger protein 280D
	16	ADAMTS18	ADAM metallopeptidase with thrombospondin type 1 motif 18
	16	CDH11	Cadherin 11
	16	ELMO3	Engulfment and cell motility 3
	16	FANCA	FA complementation group A
	16	IL34	Interleukin 34
	17	BCAS3	BCAS3 microtubule associated cell migration factor
	17	FLJ40194	Uncharacterized FLJ40194
	17	GAS7	Growth arrest specific 7
	17	NSF	N-ethylmaleimide sensitive factor, vesicle fusing ATPase
	17	WNT3	Wnt family member 3
	17	ZNF652	Zinc finger protein 652
	18	ZNF516	Zinc finger protein 516
	20	BTBD3	BTB domain containing 3
	20	CPXM1	Carboxypeptidase X, M14 family member 1
	20	DHX35	DEAH-box helicase 35
	20	LINC01370	Long intergenic non-protein coding RNA 1370
	20	LOC339593	Uncharacterized LOC339593
	20	MAFB	MAF BZIP transcription factor B
	20	PTPN1	Protein tyrosine phosphatase non-receptor type 1
	21	LINC00314	Long intergenic non-protein coding RNA 314
	22	EMID1	EMI domain containing 1
	22	GNB1L	G protein subunit β 1 like
	22	SYN3	Synapsin III
	22	TRIOBP	TRIO and F-actin binding protein
	22	TXNRD2	Thioredoxin reductase 2
