# Supplementary material for: Identification of Estrogen Signaling in a Prioritization Study of Intraocular Pressure-Associated Genes
Source: Int J Mol Sci. 2021 Sep 24;22(19):10288. doi: 10.3390/ijms221910288 (PMC8508848; doi:10.3390/ijms221910288)
Supplement: Supplementary file 1 [file ijms-22-10288-s001.zip › SupplementalTableS4.xlsx]

## Sheet: Supplemental Table S4
	Supplemental Table S4. IOP-associated genes expressed in cell clusters identified by scRNA-Seq of human outflow tissue by van Zyl, et al. [37].
	Gene	Gene Description	Median Expression
			B Cell	Beam Cell A	Beam Cell B	Ciliary Muscle	Collector Channel/ Aqueous Vein	Corneal Epithelium	Cribiform JCT	Fibroblast	Macrophage	Mast Cell	Melanocyte	NKT	Neuron	Pericyte	SC Endothelium	Schwalbe Line	Myelinated Schwann Cell	Unmyelinated Schwann Cell	Vascular Endothelium
	RPLP2	Ribosomal protein lateral stalk subunit P2	2.3877	2.38725	2.5963	1.66275	2.3407	2.01145	2.5095	2.504	2.57845	2.4251	2.3849	3.2432	2.0343	2.09755	2.57055	2.4876	1.8707	1.7747	2.5621
	SPTBN1*	Spectrin β, non-erythrocytic 1	0	0.56995	0.4184	0	1.0421	0	0	0	0	0	0	0	0	0	0.9749	0.2693	0	0	0.6455
	FOXC1*	Forkhead box C1	0	0.4351	0.5017	0.6263	0	0	0.39995	0	0	0	0	0	0	0	0	0.4147	0	0	0.2812
	EMCN	Endomucin	0	0	0.4059	0	1.3549	0	0.28775	0	0	0	0	0	0	0	0.58995	0	0	0	0.6469
	EFEMP1	EGF containing fibulin-like extracellular matrix protein 1	0	0	0.6801	0	0	0	0.82295	1.0255	0	0	0	0	0	0	0	0.3216	0	0	0
	TMCO1	Transmembrane and coiled-coil domains 1	0	0	0.3789	0	0	0	0.39325	0	0	0	0	0	0.6056	0	0	0	0	0	0.2427
	SPTSSA	Serine palmitoyltransferase small subunit A	0	0	0.4626	0	0	0	0.5033	0	0	0	0	0	0	0	0	0.2635	0.3747	0	0
	LPP	LIM domain containing preferred translocation partner in lipoma	0	0	0.3916	0.9958	0	0	0	0	0	0	0	0	0	0.8549	0	0	0	0	0
	FBXO32*	F-box protein 32	0	0	0.405	0.8875	0	0	0.46555	0	0	0	0	0	0	0	0	0	0	0	0
	GMDS	GDP-mannose 4,6-dehydratase	0	0	0.5989	0	0	0	0.50915	0	0	0	0	0	0	0	0	0.3563	0	0	0
	CAV2*	Caveolin 2	0	0	0	0.39355	0	0	0	0	0	0	0.4881	0	0	0	0	0	0	0	0.4546
	TES	Testin LIM Domain Protein	0	0	0.3859	0	0	0	0.26445	0	0	0	0	0	0	0	0	0.6544	0	0	0
	HLA-DQA1	Major histocompatibility complex, class II, DQ α1	0	0	0	0	1.2459	0	0	0	1.36945	0	0	0	0	0	0	0	0	0	0
	MAFB	MAF BZIP transcription factor B	0	0	0	0	0	0	0.56945	0	1.1664	0	0	0	0	0	0	0	0	0	0
	PRSS23	Serine protease 23	0	0	0	0	0	0	0	0	0	0	0	0	0	0	0.52375	0	0	0	0.9027
	LMO4	LIM domain only 4	0	0	0.3008	0	0	1.06325	0	0	0	0	0	0	0	0	0	0	0	0	0
	CDH11	Cadherin 11	0	0	0.3739	0	0	0	0.83265	0	0	0	0	0	0	0	0	0	0	0	0
	ANKH	ANKH inorganic pyrophosphate transport regulator	0	0	0	0	0	0	0.39305	0	0	0	0	0	0	0	0	0.4732	0	0	0
	FERMT2	Fermitin family member 2	0	0	0	0.48665	0	0	0	0	0	0	0	0	0	0	0	0	0	0	0.1722
	KLF5	Kruppel like factor 5	0	0	0	0	0	1.6644	0	0	0	0	0	0	0	0	0	0	0	0	0
	TNXB*	Tenascin XB	0	0	0	0	0	0	0	1.5737	0	0	0	0	0	0	0	0	0	0	0
	KALRN	Kalirin, RhoGEF kinase	0	0	0	1.0798	0	0	0	0	0	0	0	0	0	0	0	0	0	0	0
	TNS1	Tensin 1	0	0	0	1.03865	0	0	0	0	0	0	0	0	0	0	0	0	0	0	0
	POU6F2	POU class 6 homeobox 2	0	0	0	0	0	0	0	0	0	0	0	0	0	0	0	0.7373	0	0	0
	SIX3*	SIX homeobox 3	0	0	0	0	0	0	0	0	0	0	0	0	0	0	0	0	0	0	0.5164
	LRIG1	Leucine-rich repeats and immunoglobulin-like domains 1	0	0	0	0	0	0	0	0	0	0	0	0	0	0	0	0.476	0	0	0
	LMX1B	LIM homeobox transcription factor 1β	0	0	0	0	0	0	0	0	0	0	0	0	0	0	0	0.3408	0	0	0
	SEMA3C	Semaphorin 3C	0	0	0	0	0	0	0	0	0	0	0	0	0	0	0	0.266	0	0	0
	TCF7L2*	Transcription factor 7 like 2	0	0	0	0	0	0	0	0	0	0	0	0	0.144	0	0	0	0	0	0
	*Appearing in one of the estrogen receptor networks
