# Supplementary material for: Identification of Estrogen Signaling in a Prioritization Study of Intraocular Pressure-Associated Genes
Source: Int J Mol Sci. 2021 Sep 24;22(19):10288. doi: 10.3390/ijms221910288 (PMC8508848; doi:10.3390/ijms221910288)
Supplement: Supplementary file 1 [file ijms-22-10288-s001.zip › SupplementalTableS5.xlsx]

## Sheet: Supplemental Table S5
	Supplemental Table S5. Two hundred ninety-five correlation pairs comprised of 201 genes were identified as having significant differential correlation, IOP-associated genes in bold and genes from differential expression analysis in grey.
	Gene 1	Gene 2	P	FDR
	DTX2	PRRG2	1.12e-07	0.00488
	TMEM119	PLK5	1.17e-07	0.00488
	PAQR8	HES5	1.87e-07	0.00624
	GCNT3	SPTBN1	3.67e-07	0.0102
	GCNT3	LPP	4.95e-07	0.01179
	FAM3D	SYN3	6.53e-07	0.01264
	PAX6	PAQR8	7.07e-07	0.01264
	DTX2	ARHGEF16	7.58e-07	0.01264
	DEFB1	SPTBN1	9.75e-07	0.01478
	KLK11	ARHGAP20	1.1e-06	0.01528
	HBG1	HBG2	1.26e-06	0.01536
	PAQR8	HOPX	1.29e-06	0.01536
	KLK11	SIX3	1.69e-06	0.01879
	HCAR3	FAM83A	2.09e-06	0.0206
	KLK11	SUPT3H	2.1e-06	0.0206
	KLK11	HHEX	2.99e-06	0.0266
	AP1M2	GAB2	3.16e-06	0.0266
	KLK11	MFRP	3.19e-06	0.0266
	GCNT3	ADAM12	3.47e-06	0.02755
	DEFB1	IGF1	3.86e-06	0.02926
	GCNT3	SYN3	4.24e-06	0.03043
	S100A14	MFRP	4.38e-06	0.03043
	TNNT3	ARHGEF16	4.76e-06	0.03175
	WDR13	PLK5	5.19e-06	0.03304
	IL1RN	SYN3	5.35e-06	0.03304
	GCNT3	MFRP	5.73e-06	0.0339
	CSF1R	PLK5	5.99e-06	0.0339
	PLK5	HLA-DMB	6.29e-06	0.0339
	GJB5	SEMA3F	6.42e-06	0.0339
	MUC20	ZNF160	6.66e-06	0.0339
	IL1RN	OXR1	6.71e-06	0.0339
	DEFB1	MFRP	7.12e-06	0.03461
	HEG1	TSPAN1	7.86e-06	0.03461
	LEPREL4	RHBDD2	8.05e-06	0.03461
	SAC3D1	TNXB	8.07e-06	0.03461
	GCNT3	OXR1	8.24e-06	0.03461
	PAQR8	RASAL1	8.33e-06	0.03461
	LCN2	ALAS2	8.51e-06	0.03461
	GCNT3	FANCA	9.75e-06	0.03676
	PALD1	PLK5	9.87e-06	0.03676
	DTX2	ESRP2	9.91e-06	0.03676
	S100A14	MYBPC3	9.92e-06	0.03676
	IL1RN	ETS1	1.05e-05	0.03806
	FAM3B	TCF7L2	1.18e-05	0.04186
	GCNT3	ABO	1.33e-05	0.04526
	POMGNT1	GNB1L	1.33e-05	0.04526
	GCNT3	SOS2	1.36e-05	0.04535
	S100A14	ADAMTS6	1.41e-05	0.0461
	CALY	HOPX	1.47e-05	0.04714
	GCNT3	GAB2	1.65e-05	0.05141
	MPZL2	VEGFC	1.7e-05	0.05141
	PLK5	DGKG	1.7e-05	0.05141
	IL1RN	LPP	1.73e-05	0.05141
	GCNT3	FBXO32	1.77e-05	0.05141
	IL1RN	NPAS2	1.83e-05	0.05141
	CALML3	NUAK1	1.84e-05	0.05141
	RAB25	MFRP	1.85e-05	0.05141
	OSR2	ARHGAP20	1.91e-05	0.05164
	CEND1	HOPX	1.92e-05	0.05164
	SLPI	GJB5	1.96e-05	0.05171
	ARL4D	FOXC1	2.02e-05	0.05171
	SYT11	HOPX	2.07e-05	0.05171
	IL1RN	ARHGAP20	2.1e-05	0.05171
	BRE	GNB1L	2.11e-05	0.05171
	LAMB3	SYN3	2.13e-05	0.05171
	FAM3D	ADAMTS9	2.14e-05	0.05171
	ESRP2	FAM83H	2.19e-05	0.05217
	CAV2	GNB1L	2.23e-05	0.05237
	PKP3	ADAMTS6	2.39e-05	0.05535
	DTX2	RASAL1	2.47e-05	0.05558
	KLK11	OXR1	2.48e-05	0.05558
	SYT11	HES5	2.5e-05	0.05558
	MUC20	KIAA1199	2.54e-05	0.05565
	MUC20	WNT3	2.57e-05	0.05565
	LOC202781	FAM83H	2.61e-05	0.05579
	ADAMTS9	GNB1L	2.75e-05	0.05773
	ARL4D	BCL11A	2.77e-05	0.05773
	GCNT3	ARHGAP20	2.88e-05	0.05929
	GCNT3	CEND1	2.95e-05	0.05999
	MPZL2	SFRP2	3.04e-05	0.06107
	GJB5	PKIA	3.21e-05	0.06203
	LDOC1L	LRRC37B	3.26e-05	0.06203
	KLK11	FANCA	3.32e-05	0.06203
	GMFB	FLOT2	3.4e-05	0.06203
	ARHGEF16	ARL4D	3.42e-05	0.06203
	MSLN	ADAM12	3.42e-05	0.06203
	MUC20	HHEX	3.42e-05	0.06203
	PAX6	SYT11	3.42e-05	0.06203
	DEFB1	SCAMP1	3.44e-05	0.06203
	FAM3D	OXR1	3.46e-05	0.06203
	IL1RN	PKHD1	3.63e-05	0.0626
	RASAL1	SYT13	3.71e-05	0.0626
	KLK11	WNT3	3.81e-05	0.0626
	GRP	SULF1	3.82e-05	0.0626
	C1ORF122	FLOT2	3.88e-05	0.0626
	CITED4	DAAM2	3.88e-05	0.0626
	HEPH	TSPAN1	3.92e-05	0.0626
	IL1RN	ADAMTS6	3.92e-05	0.0626
	SYT11	DYNC1I1	3.94e-05	0.0626
	C2orf40	CRLF1	3.98e-05	0.0626
	PAX6	DTX2	4.04e-05	0.0626
	GCNT3	TCF7L2	4.05e-05	0.0626
	TSPAN1	HHEX	4.05e-05	0.0626
	CLEC11A	MUC20	4.08e-05	0.0626
	FAM83A	IL20RB	4.09e-05	0.0626
	FAM3D	FANCA	4.1e-05	0.0626
	TGM1	MYOZ1	4.13e-05	0.0626
	MUC20	LOC202781	4.4e-05	0.06467
	S100A14	NPAS2	4.43e-05	0.06467
	KLK11	ETS1	4.44e-05	0.06467
	KRT5	ARHGAP20	4.45e-05	0.06467
	GCNT3	PKIA	4.46e-05	0.06467
	FAM3B	SCAMP1	4.52e-05	0.06497
	DEFB1	ARHGAP20	4.72e-05	0.06698
	DEFB1	SYN3	4.74e-05	0.06698
	ABCA12	SYN3	4.87e-05	0.06824
	DEFB1	SUPT3H	4.94e-05	0.06864
	DEFB1	SIX3	5.03e-05	0.06902
	KLC3	LOC202781	5.05e-05	0.06902
	CEND1	RASAL1	5.23e-05	0.06917
	ANXA8	ADAM12	5.28e-05	0.06917
	HEPH	MUC20	5.28e-05	0.06917
	IL1RN	MFRP	5.28e-05	0.06917
	A4GALT	SYN3	5.3e-05	0.06917
	IL1RN	LMO7	5.31e-05	0.06917
	LAYN	TMEM59L	5.36e-05	0.06928
	A4GALT	MFRP	5.45e-05	0.0699
	TRAPPC3	GNB1L	5.54e-05	0.07011
	TGM1	HEG1	5.55e-05	0.07011
	C2orf40	MPZL2	5.68e-05	0.07121
	S100A14	OXR1	5.83e-05	0.07225
	HES5	IL17D	5.85e-05	0.07225
	S100A14	DLL1	5.95e-05	0.07254
	DTX2	HES5	5.96e-05	0.07254
	ABCA12	MFRP	6.09e-05	0.07275
	PAQR8	CMIP	6.2e-05	0.07275
	FAM3D	LPP	6.24e-05	0.07275
	C19orf33	GAB2	6.31e-05	0.07275
	FAM3D	FBXO32	6.32e-05	0.07275
	C1ORF106	FBXO32	6.33e-05	0.07275
	ARL4D	DYNC1I1	6.36e-05	0.07275
	DEFB1	ADAM12	6.36e-05	0.07275
	PAQR8	GLG1	6.37e-05	0.07275
	KLC3	HSD17B7	6.53e-05	0.07407
	FAM83H	ZNF160	6.6e-05	0.07436
	FAM3D	ADAM12	6.82e-05	0.07567
	FLJ33630	TNK2	6.87e-05	0.07567
	FAM83A	ADAMTS6	6.91e-05	0.07567
	KRT13	ABO	6.92e-05	0.07567
	CEND1	HES5	7.02e-05	0.07567
	TREM2	TNNC1	7.08e-05	0.07567
	DEFB1	LPP	7.09e-05	0.07567
	TGM1	SPARC	7.1e-05	0.07567
	AIM1L	SYN3	7.15e-05	0.07567
	IL1RN	ABO	7.17e-05	0.07567
	A4GALT	IGF1	7.43e-05	0.07764
	GCNT3	SCAMP1	7.45e-05	0.07764
	GJB5	ETS1	7.53e-05	0.07799
	PAQR8	MXRA8	7.61e-05	0.07833
	CITED4	GAL3ST2	7.77e-05	0.07838
	TIMP2	PLK5	7.81e-05	0.07838
	ABCA12	ARHGAP20	7.87e-05	0.07838
	IL1RN	SUPT3H	8.01e-05	0.07838
	FAM83H	DAAM2	8.05e-05	0.07838
	ARL4D	EPDR1	8.06e-05	0.07838
	AIM1L	ARHGAP20	8.15e-05	0.07838
	SLC24A3	FAM83H	8.18e-05	0.07838
	UPK1B	IGF1	8.19e-05	0.07838
	S100A14	LPP	8.2e-05	0.07838
	MUC20	SLC24A3	8.21e-05	0.07838
	MPZL2	UPK1B	8.25e-05	0.07838
	GJB5	ADAMTS6	8.26e-05	0.07838
	RAB25	SYN3	8.29e-05	0.07838
	C19orf33	GAB2	8.32e-05	0.07838
	HES5	SYT13	8.46e-05	0.0784
	NUAK1	GNB1L	8.48e-05	0.0784
	FMOD	SYT11	8.49e-05	0.0784
	BNIPL	PKIA	8.51e-05	0.0784
	PRSS8	DTX2	8.6e-05	0.07879
	IL1RN	KIF11	8.66e-05	0.07891
	NAV1	HCAR3	8.77e-05	0.07913
	KRT5	ETS1	8.78e-05	0.07913
	KLK11	ADAM12	8.83e-05	0.07916
	PAX6	CELF5	9e-05	0.08009
	LAMB3	LARP6	9.16e-05	0.08009
	HEPH	TMEM59L	9.21e-05	0.08009
	TSPAN1	ARHGAP20	9.21e-05	0.08009
	FADS2	PLK5	9.27e-05	0.08009
	MAOB	FAM83H	9.27e-05	0.08009
	SLPI	ALAS2	9.27e-05	0.08009
	FAM200A	GNB1L	9.49e-05	0.08127
	PALD1	LUM	9.57e-05	0.08127
	TSPAN1	COL24A1	9.6e-05	0.08127
	CLEC11A	TSPAN1	9.62e-05	0.08127
	CST6	EFEMP1	9.65e-05	0.08127
	HEG1	FAM83H	9.7e-05	0.08128
	CXCL17	ADAM12	9.83e-05	0.08141
	MUC20	MTMR9LP	9.86e-05	0.08141
	ITGB5	CLEC11A	9.9e-05	0.08141
	FAM3D	MFRP	9.96e-05	0.08141
	HHEX	GNB1L	9.96e-05	0.08141
	KLK11	LOC154449	0.000100348	0.08162
	OSR2	SIX3	0.000101042	0.08179
	NDN	PLK5	0.000103537	0.08193
	TRAPPC3	DAAM2	0.000103555	0.08193
	IL20RB	BCL11A	0.000103813	0.08193
	GAP43	NISCH	0.000103898	0.08193
	A4GALT	SIX3	0.000104161	0.08193
	LAYN	SYT11	0.000104164	0.08193
	NDN	ARL4D	0.000105208	0.08205
	KRT5	ADAMTS6	0.000105998	0.08205
	PCOLCE	PAQR8	0.000106061	0.08205
	MUC20	HEG1	0.000106723	0.08205
	LAMB3	ARHGAP20	0.000106781	0.08205
	AP1M2	ADAM12	0.000108013	0.08262
	AMIGO2	GNB1L	0.000109364	0.08274
	TGM1	ARHGAP20	0.000109365	0.08274
	PSIP1	FLOT2	0.000109668	0.08274
	SEMA6D	SEMA3F	0.000111669	0.08368
	CXCL17	FANCA	0.000111912	0.08368
	CLEC11A	FAM83H	0.00011272	0.08391
	RGN	TMEM59L	0.000113962	0.08445
	MUC20	IL18	0.000114826	0.08472
	FAM3D	SPTBN1	0.000117259	0.08567
	TGM1	GLT1D1	0.00011797	0.08567
	ANXA8	SYN3	0.000118242	0.08567
	COCH	ANGPTL2	0.000118617	0.08567
	KLK11	IGF1	0.00011869	0.08567
	TGM1	RASL11B	0.000119319	0.08576
	GCNT3	ADAMTS6	0.000121371	0.08637
	SYT11	KIAA1199	0.000121524	0.08637
	KLK11	CHST6	0.000121875	0.08637
	LOC100128288	KLC3	0.00012225	0.08637
	AIM1L	IGF1	0.000122764	0.08637
	LAMB3	OXR1	0.000123495	0.0864
	MUC21	MFRP	0.000123842	0.0864
	AP1M2	ADAMTS9	0.000125858	0.08672
	TMEM30B	HLA-DPB1	0.000125972	0.08672
	S100A14	SYN3	0.000126354	0.08672
	A4GALT	SPTBN1	0.000126378	0.08672
	TSPAN1	ARHGEF6	0.000127633	0.0871
	ZNF750	LMO7	0.000127976	0.0871
	GJB5	PTPRR	0.000129284	0.08763
	NCAM1	FAM83H	0.000130523	0.08811
	ARHGEF6	FAM83H	0.000132111	0.08874
	MTMR9LP	GNB1L	0.000132523	0.08874
	GLG1	FAM83H	0.00013374	0.0892
	DEFB1	FANCA	0.000134478	0.08933
	KLK11	SCAMP1	0.000136649	0.09042
	MUC20	RGN	0.000137968	0.09093
	KRT5	SEMA3F	0.000140021	0.09185
	SLC2A5	PLK5	0.000140467	0.09185
	LAMB3	MFRP	0.000142764	0.09261
	LOC202781	GNB1L	0.000143972	0.09261
	CALML3	HHEX	0.000144023	0.09261
	CALML3	SFRP2	0.000144589	0.09261
	ARL4D	DAAM2	0.000145119	0.09261
	TMEM130	PTGDS	0.000145303	0.09261
	MUC20	KIF7	0.000145511	0.09261
	ARL4D	TNS3	0.000148605	0.09388
	SYNE1	PLK5	0.000148859	0.09388
	LAMB3	ADAM12	0.000149197	0.09388
	TGM1	ANTXR1	0.000150439	0.0941
	CXCL17	SYN3	0.000150677	0.0941
	PAQR8	PNMA1	0.000151685	0.09437
	LOC728392	EPAS1	0.000152997	0.09484
	A4GALT	ARHGAP20	0.000154136	0.09519
	GCNT3	IGF1	0.000156623	0.09591
	HNRNPH3	DAAM2	0.000157993	0.09591
	NCAM1	PAQR8	0.000158265	0.09591
	KRT5	COL24A1	0.000158764	0.09591
	CCDC3	PAQR8	0.000159355	0.09591
	COTL1	FLOT2	0.000159499	0.09591
	GJB5	ABO	0.000159537	0.09591
	S100A14	SUPT3H	0.000159899	0.09591
	ZDHHC14	PLK5	0.000162095	0.09673
	KRT19	SCNN1A	0.000162429	0.09673
	CXCL17	ABO	0.000163134	0.0968
	DEFB1	OXR1	0.000165491	0.09785
	MUC20	CDH23	0.000168426	0.0981
	PINK1	PLK5	0.000168504	0.0981
	ABHD14A	PLK5	0.000168639	0.0981
	MUC20	ACOX2	0.000168757	0.0981
	MXRA8	PLK5	0.000169913	0.0981
	LOC100128288	GNB1L	0.000170273	0.0981
	AIM1L	FANCA	0.000170619	0.0981
	KLK11	PKIA	0.000170925	0.0981
	S100A14	COL24A1	0.000171727	0.0981
	MTNR1A	DGKG	0.000172174	0.0981
	S100A14	SPTBN1	0.000172388	0.0981
	MUC20	GLS	0.000173589	0.09831
	TGM1	NCAM1	0.000173924	0.09831
	AIM1L	MFRP	0.000174937	0.09854
	MUC20	SHOX	0.000176905	0.09913
	RGN	FAM83H	0.00017716	0.09913
