# Supplementary material for: Identification of Estrogen Signaling in a Prioritization Study of Intraocular Pressure-Associated Genes
Source: Int J Mol Sci. 2021 Sep 24;22(19):10288. doi: 10.3390/ijms221910288 (PMC8508848; doi:10.3390/ijms221910288)
Supplement: Supplementary file 1 [file ijms-22-10288-s001.zip › SupplementalTableS6.xlsx]

## Sheet: Supplemental Table S6
	Supplemental Table S6. Donor information for aqueous humor samples.
	Sample ID	Case/Control	Sex	Age	Ethnicity	pg/mL	nM
	N001373	Control	Male	43	White	29.19	0.11
	N001390	Control	Female	63	White	28.98	0.11
	N001391	Control	Female	79	White	33.57	0.12
	N001401	Control	Female	81	White	59.87	0.22
	N001347	Glaucoma	Female	51	White	35.05	0.13
	N001394	Glaucoma	Male	57	Black	43.62	0.16
	N001326	Glaucoma	Male	65	Black	26.54	0.1
	N001324	Glaucoma	Male	76	Black	32.65	0.12
