# Supplementary material for: Identification of Estrogen Signaling in a Prioritization Study of Intraocular Pressure-Associated Genes
Source: Int J Mol Sci. 2021 Sep 24;22(19):10288. doi: 10.3390/ijms221910288 (PMC8508848; doi:10.3390/ijms221910288)
Supplement: Supplementary file 1 [file ijms-22-10288-s001.zip › SupplementalTableS7.xlsx]

## Sheet: Supplemental Table S7
	Supplemental Table S7. Donor information for primary HTM cell lines used for real-time quantitative PCR validation of estrogen receptor expression.
	Sample ID	Sex	Age	Ethnicity	Cause of Death	Time Since Death (Hours:Minutes)
	HTM19-002157	F	44	Caucasian	Respiratory	10:52:00
	HTM19-0238	F	54	Caucasian	ST-Segment Elevation Myocardial Infarction	06:25:00
	HTM20-001266	F	Unknown	Unknown	Unknown	Unknown
	HTM20-001598	M	36	Caucasian	Other	19:00:00
	HTM19-1448	M	61	Caucasian	Congestive Heart Failure	19:00:00
	HTM19-0401	M	67	Caucasian	non-ST-Segment Elevation Myocardial Infarction	07:00:00
