# Supplementary material for: Identification of Estrogen Signaling in a Prioritization Study of Intraocular Pressure-Associated Genes
Source: Int J Mol Sci. 2021 Sep 24;22(19):10288. doi: 10.3390/ijms221910288 (PMC8508848; doi:10.3390/ijms221910288)
Supplement: Supplementary file 1 [file ijms-22-10288-s001.zip › SupplementalTableS8.xlsx]

## Sheet: Supplemental Table S8
	Supplemental Table S8. Donor information for cornea rim samples used for immunofluorescence. Samples in bold are those appearing in Figure 6. Supplemental Table S10. Donor information for cornea rim samples used for immunofluorescence. Samples in bold are those appearing in Figure 5.
	Sample ID	Sex	Age	Ethnicity	Cause of Death	Time Since Death (Hours:Minutes)
	HTM20-0736	Female	52	Black	Cerebrovascular Accident	13:47:00
	HTM20-0626	Female	60	Caucasian	Congestive Heart Failure	08:06:00
	HTM20-001586	Male	24	Black	Trauma	08:09:00
	HTM20-0695	Male	50	Caucasian	Anoxic Brain Injury	08:37:00
