# Supplementary material for: Identification of Estrogen Signaling in a Prioritization Study of Intraocular Pressure-Associated Genes
Source: Int J Mol Sci. 2021 Sep 24;22(19):10288. doi: 10.3390/ijms221910288 (PMC8508848; doi:10.3390/ijms221910288)
Supplement: Supplementary file 1 [file ijms-22-10288-s001.zip › SupplementalTableS9.xlsx]

## Sheet: Supplemental Table S9
	Supplemental Table S9. Sequences of primers used for quantitative real-time PCR.
	Gene	Forward	Reverse
	B-actin	GTCTTCCCCTCCATCGTG	GTACTTCAGGGTGAGGATGC
	ESR1	CAGGGAGAGGAGTTTGTGTG	AGGTGGATCAAAGTGTCTGTG
	ESR2	AGTGGGAATGGTGAAGTGTG	GTCGGCACTTCTCTGTCTC
	GPER1	CTTCCAGGAGCACAGAAGG	CATGGTGCATCCGTGGAG
